# Supplementary material for: Endoplasmic Reticulum Stress Caused by Lipoprotein Accumulation Suppresses Immunity against Bacterial Pathogens and Contributes to Immunosenescence
Source: mBio. 2017 May 30;8(3):e00778-17. doi: 10.1128/mBio.00778-17 (PMC5449662; doi:10.1128/mBio.00778-17)
Supplement: TABLE S1 [file mbo003173330st1.xlsx]

## Sheet: Table S1
Table S1: Summary of survival curves obtained under different conditions. For each condition, the results are combined from three independent experiments.
Strain	Temperature (oC)	RNAi	Bacteriaa	Mean Survival ± S.D.b	p-value vs control	Number of animals scored dead/totalc	Figure in text
SJ4005	25	Control	PA14	60.9 ± 1.5		176/270	Fig 4B
vit-1(ac2)	25	Control	PA14	45.9 ± 3.7	<0.001	164/220	Fig 4B
vit-2(ac3)	25	Control	PA14	26.7 ± 2.6	<0.001	202/237	Fig 4B
vit-4(ac4)	25	Control	PA14	43.8 ± 4.2	<0.001	174/222	Fig 4B
vit-5(ac5)	25	Control	PA14	42.2 ± 2.0	<0.001	150/227	Fig 4B
vit-6(ac6)	25	Control	PA14	43.1 ± 1.6	<0.001	190/244	Fig 4B
SJ4005	25	ire-1	PA14	50.5 ± 0.8		177/247	Fig 4D
vit-1(ac2)	25	ire-1	PA14	25.7 ± 1.2	<0.001	187/220	Fig 4D
vit-2(ac3)	25	ire-1	PA14	20.1 ± 2.2	<0.001	218/231	Fig 4D
vit-4(ac4)	25	ire-1	PA14	23.1 ± 2.3	<0.001	190/218	Fig 4D
vit-5(ac5)	25	ire-1	PA14	24.2 ± 1.1	<0.001	204/244	Fig 4D
vit-6(ac6)	25	ire-1	PA14	25.5 ± 1.7	<0.001	186/219	Fig 4D
SJ4005	25	xbp-1	PA14	50.3 ± 2.9		212/267	Fig 4F
vit-1(ac2)	25	xbp-1	PA14	19.3 ± 0.9	<0.001	198/212	Fig 4F
vit-2(ac3)	25	xbp-1	PA14	15.2 ± 1.3	<0.001	224/231	Fig 4F
vit-4(ac4)	25	xbp-1	PA14	18.6 ± 0.5	<0.001	210/221	Fig 4F
vit-5(ac5)	25	xbp-1	PA14	19.1 ± 0.9	<0.001	225/236	Fig 4F
vit-6(ac6)	25	xbp-1	PA14	16.2 ± 2.0	<0.001	213/219	Fig 4F
SJ4005	20	NA	OP50	16.3 ± 0.8		104/310	Fig 5A
vit-1(ac2)	20	NA	OP50	15.9 ± 0.4	>0.05	157/190	Fig 5A
vit-2(ac3)	20	NA	OP50	13.1 ± 0.9	<0.001	198/239	Fig 5A
vit-4(ac4)	20	NA	OP50	15.2 ± 0.6	>0.05	156/187	Fig 5A
vit-5(ac5)	20	NA	OP50	11.3 ± 0.8	<0.001	157/195	Fig 5A
vit-6(ac6)	20	NA	OP50	17.3 ± 0.6	>0.05	168/191	Fig 5A
SJ4005	20	NA	PA14	151.8 ± 4.5		196/276	Fig 5B
vit-1(ac2)	20	NA	PA14	124.2 ± 8.8	<0.01	212/260	Fig 5B
vit-2(ac3)	20	NA	PA14	53.1 ± 2.2	<0.001	205/251	Fig 5B
vit-4(ac4)	20	NA	PA14	99.2 ± 13.2	<0.001	231/271	Fig 5B
vit-5(ac5)	20	NA	PA14	84.4 ± 5.5	<0.001	231/251	Fig 5B
vit-6(ac6)	20	NA	PA14	100.2 ± 4.7	<0.001	201/263	Fig 5B
SJ4005	25	NA	OP50	13.9 ± 1.8		133/202	Fig 5C
vit-1(ac2)	25	NA	OP50	10.8 ± 0.8	<0.05	191/201	Fig 5C
vit-2(ac3)	25	NA	OP50	9.4 ± 0.8	<0.001	228/255	Fig 5C
vit-4(ac4)	25	NA	OP50	9.1 ± 0.4	<0.001	176/183	Fig 5C
vit-5(ac5)	25	NA	OP50	7.0 ± 0.6	<0.001	192/201	Fig 5C
vit-6(ac6)	25	NA	OP50	9.6 ± 0.5	<0.001	189/202	Fig 5C
N2	25	Control	PA14	54.4 ± 0.5		242/289	Fig 6B
N2	25	xbp-1	PA14	46.7 ± 0.9	<0.001	265/311	Fig 6B
vit-2::gfp	25	Control	PA14	50.1 ± 1.8		230/263	Fig 6B
vit-2::gfp	25	xbp-1	PA14	23.8 ± 2.1	<0.001	219/260	Fig 6B
N2_1-day old	25	Control	PA14	70.3 ± 2.5		175/219	Fig 6C
N2_1-day old	25	vit-1	PA14	94.9 ± 4.8	<0.01	178/223	Fig 6C
N2_3-day old	25	Control	PA14	39.8 ± 7.4		173/198	Fig 6D
N2_3-day old	25	vit-1	PA14	75.4 ± 4.1	<0.01	166/203	Fig 6D
N2_5-day old	25	Control	PA14	40.3 ± 1.8		172/195	Fig 6E
N2_5-day old	25	vit-1	PA14	42.0 ± 1.4	>0.05	185/209	Fig 6E
a- PA14, Pseudomonas aeruginosa PA14; OP50, E. coli OP50.
b- Time on bacterium PA14 is in hours and time on bacterium OP50 is in days.
c- The numbers are combined from three independent experiments.
