# Supplementary material for: Endoplasmic Reticulum Stress Caused by Lipoprotein Accumulation Suppresses Immunity against Bacterial Pathogens and Contributes to Immunosenescence
Source: mBio. 2017 May 30;8(3):e00778-17. doi: 10.1128/mBio.00778-17 (PMC5449662; doi:10.1128/mBio.00778-17)
Supplement: TABLE S2 [file mbo003173330st2.xlsx]

## Sheet: Table S2A_downregulated
Gene ID	Gene name	Ratio (vit-2(ac3) vs. SJ4005)	Fold change (vit-2(ac3) vs. SJ4005)	P-value (vit-2(ac3) vs. SJ4005)
WBGene00009215	thn-2	0.0190838	-52.4004	6.7787e-07
WBGene00006927	vit-3	0.0232906	-42.9359	5.16372e-10
WBGene00018910	---	0.0309121	-32.3497	0.000243767
WBGene00021224	clec-209	0.0309121	-32.3497	0.000243767
WBGene00008566	acox-3	0.0364102	-27.4649	1.07552e-05
WBGene00006928	vit-4	0.0378335	-26.4316	3.36577e-10
WBGene00017691	ilys-5	0.0379861	-26.3254	3.9581e-07
WBGene00001399	fat-7	0.0404587	-24.7165	8.24264e-05
WBGene00012747	---	0.0500305	-19.9878	1.79228e-08
WBGene00008390	---	0.0551557	-18.1305	4.9271e-05
WBGene00017881	asp-13	0.0557702	-17.9307	5.98822e-06
WBGene00006925	vit-1	0.0560312	-17.8472	1.95472e-08
WBGene00018310	---	0.0637644	-15.6827	4.06304e-06
WBGene00018608	---	0.0642485	-15.5646	8.7663e-05
WBGene00019225	bgal-2	0.068377	-14.6248	5.95132e-07
WBGene00016027	---	0.0697643	-14.334	5.16253e-06
WBGene00007565	clec-48	0.0720263	-13.8838	2.7974e-08
WBGene00013832	---	0.0724655	-13.7997	4.53813e-07
WBGene00004986	spp-1	0.0744673	-13.4287	4.81288e-06
WBGene00000977	dhs-14	0.0749258	-13.3465	3.24881e-05
WBGene00008341	ttr-44	0.0764373	-13.0826	6.72684e-06
WBGene00010597	---	0.0806356	-12.4015	8.39453e-07
WBGene00002026	hsp-70	0.0824954	-12.1219	5.77432e-05
WBGene00006929	vit-5	0.0843814	-11.851	8.40298e-09
WBGene00008629	cpt-5	0.085816	-11.6528	3.26374e-06
WBGene00000784	cpr-4	0.0875013	-11.4284	0.00018286
WBGene00000966	dhs-2	0.0891454	-11.2176	5.7045e-06
WBGene00022490	---	0.0934761	-10.6979	1.62406e-07
WBGene00003097	lys-8	0.0935384	-10.6908	4.3581e-07
WBGene00008567	acox-4	0.0960389	-10.4124	2.99537e-05
WBGene00000786	cpr-6	0.0973585	-10.2713	9.58575e-09
WBGene00012615	dct-16	0.0979562	-10.2086	2.76654e-07
WBGene00015660	catp-3	0.100293	-9.97079	8.18828e-06
WBGene00021713	---	0.100785	-9.92213	2.69486e-08
WBGene00001752	gst-4	0.106605	-9.38045	4.94482e-05
WBGene00022642	lipl-5	0.1085	-9.21661	1.59074e-06
WBGene00015913	---	0.109042	-9.17081	4.50596e-07
WBGene00012251	clec-49	0.110764	-9.0282	9.575e-07
WBGene00018138	folt-2	0.110991	-9.00971	1.29258e-05
WBGene00009192	---	0.112295	-8.90513	0.000339079
WBGene00011801	---	0.115058	-8.69129	1.02942e-05
WBGene00012253	clec-50	0.119513	-8.36728	5.67609e-05
WBGene00018223	bath-13	0.123219	-8.11565	1.29976e-05
WBGene00004989	spp-4	0.123276	-8.1119	0.000292877
WBGene00001387	far-3	0.125362	-7.9769	1.39713e-05
WBGene00005002	spp-17	0.126247	-7.92097	7.50254e-07
WBGene00007331	pho-11	0.12638	-7.91266	0.000248589
WBGene00000215	asp-2	0.127094	-7.86817	1.20806e-06
WBGene00017730	---	0.131059	-7.63013	3.05799e-05
WBGene00000218	asp-5	0.131776	-7.58863	3.09786e-06
WBGene00013035	---	0.132817	-7.52915	6.67982e-06
WBGene00014138	clec-186	0.135643	-7.3723	3.35338e-06
WBGene00016048	---	0.136054	-7.35004	1.9229e-06
WBGene00000298	cat-4	0.136915	-7.30382	9.9133e-05
WBGene00021872	clec-85	0.137596	-7.26765	7.05547e-05
WBGene00014252	---	0.137702	-7.26208	1.05291e-05
WBGene00010793	---	0.140693	-7.10769	3.0234e-06
WBGene00021070	cpr-8	0.142733	-7.00611	0.000188606
WBGene00011856	---	0.143714	-6.95824	4.41847e-06
WBGene00008741	---	0.145558	-6.87011	3.29817e-06
WBGene00006930	vit-6	0.151245	-6.61177	6.05144e-09
WBGene00020393	---	0.152325	-6.56491	4.87242e-06
WBGene00021160	gba-4	0.152917	-6.5395	2.08345e-06
WBGene00000788	cpz-1	0.152924	-6.53919	3.66852e-08
WBGene00003096	lys-7	0.153448	-6.51685	6.01884e-06
WBGene00007847	---	0.153948	-6.49568	1.54486e-07
WBGene00004822	skr-16	0.154026	-6.49241	1.05581e-05
WBGene00009663	hda-5	0.155073	-6.44859	0.00043507
WBGene00001244	elo-6	0.156311	-6.39752	4.79978e-08
WBGene00018174	---	0.157505	-6.34901	4.86756e-06
WBGene00012664	---	0.159864	-6.2553	5.96373e-06
WBGene00018951	---	0.16238	-6.15839	4.45175e-06
WBGene00007422	ugt-17	0.16281	-6.14214	0.00033654
WBGene00011803	---	0.163477	-6.11707	0.000500011
WBGene00008594	clec-57	0.165089	-6.05734	4.01885e-05
WBGene00010049	---	0.165946	-6.02607	2.91911e-06
WBGene00013905	ugt-4	0.166751	-5.99698	1.71816e-05
WBGene00000219	asp-6	0.167622	-5.96581	3.11027e-07
WBGene00013947	---	0.168571	-5.93221	8.16007e-06
WBGene00007533	cbl-1	0.172158	-5.80862	4.04922e-05
WBGene00010901	---	0.174517	-5.7301	4.08574e-06
WBGene00005001	spp-16	0.17624	-5.67409	3.099e-05
WBGene00000214	asp-1	0.176663	-5.66049	5.35358e-05
WBGene00011571	ttr-46	0.176936	-5.65176	8.50223e-07
WBGene00018602	---	0.177111	-5.64618	5.97206e-07
WBGene00016274	---	0.178122	-5.61412	2.64589e-05
WBGene00017186	---	0.178937	-5.58855	1.98435e-05
WBGene00021107	---	0.178937	-5.58855	1.98435e-05
WBGene00010277	---	0.179048	-5.58508	0.000456883
WBGene00006926	vit-2	0.180238	-5.54822	3.75798e-08
WBGene00017892	---	0.181672	-5.50443	2.85906e-05
WBGene00000136	amt-4	0.182087	-5.49189	6.04873e-05
WBGene00019846	gpx-7	0.183792	-5.44093	5.4173e-05
WBGene00012407	---	0.185002	-5.40535	2.22025e-06
WBGene00044696	---	0.18633	-5.36682	1.70627e-07
WBGene00010238	---	0.188183	-5.31397	2.56435e-06
WBGene00000212	asm-2	0.189851	-5.26728	5.86459e-05
WBGene00018984	---	0.191452	-5.22323	5.06419e-05
WBGene00194908	---	0.191985	-5.20875	3.66303e-05
WBGene00013654	---	0.194243	-5.14818	7.7111e-07
WBGene00004990	spp-5	0.195546	-5.1139	3.31961e-05
WBGene00007765	---	0.198006	-5.05036	1.09161e-06
WBGene00017591	---	0.204559	-4.88857	4.99897e-05
WBGene00019959	---	0.205186	-4.87363	1.01361e-07
WBGene00009877	---	0.208699	-4.79158	0.000508412
WBGene00021322	---	0.208919	-4.78654	6.98443e-05
WBGene00020258	---	0.209406	-4.77541	0.000220521
WBGene00021060	dct-11	0.209565	-4.77178	1.32989e-05
WBGene00007692	---	0.210259	-4.75603	7.50483e-05
WBGene00015052	clec-52	0.210341	-4.75418	0.000386493
WBGene00007076	---	0.210486	-4.75092	4.44532e-05
WBGene00043989	---	0.210486	-4.75092	4.44532e-05
WBGene00018465	---	0.211473	-4.72873	4.9262e-06
WBGene00004062	pmp-5	0.211878	-4.71969	0.000282572
WBGene00003956	pcp-1	0.212612	-4.7034	4.4369e-05
WBGene00010628	ceeh-2	0.214216	-4.66819	2.23388e-06
WBGene00017703	---	0.214492	-4.66217	0.000309755
WBGene00016714	---	0.215799	-4.63394	5.69045e-06
WBGene00021325	---	0.216157	-4.62627	0.000144525
WBGene00011182	---	0.217744	-4.59255	2.23255e-05
WBGene00018523	lact-1	0.217961	-4.58798	0.000186043
WBGene00022858	---	0.217985	-4.58748	4.6797e-07
WBGene00019017	---	0.218227	-4.58238	7.59834e-06
WBGene00008595	clec-56	0.218544	-4.57574	1.1204e-05
WBGene00016644	abhd-3.2	0.21978	-4.55	0.000159584
WBGene00020516	---	0.219973	-4.546	3.14302e-05
WBGene00019682	---	0.220402	-4.53716	2.18611e-06
WBGene00004988	spp-3	0.220719	-4.53064	4.24415e-05
WBGene00003778	nnt-1	0.22266	-4.49114	0.000225335
WBGene00009932	---	0.222885	-4.48662	1.0816e-05
WBGene00003090	lys-1	0.223151	-4.48127	0.000113937
WBGene00009430	---	0.224831	-4.44778	0.000491546
WBGene00013946	---	0.225789	-4.42892	4.99039e-06
WBGene00004999	spp-14	0.226158	-4.42169	9.21984e-05
WBGene00000217	asp-4	0.228608	-4.37431	5.37485e-07
WBGene00007508	---	0.228882	-4.36906	5.9515e-06
WBGene00017131	---	0.229513	-4.35704	0.000561947
WBGene00019914	clec-150	0.229967	-4.34844	8.66536e-07
WBGene00010086	---	0.236611	-4.22635	7.46683e-06
WBGene00020954	---	0.237642	-4.20801	2.46728e-05
WBGene00009883	---	0.239016	-4.18383	0.000135785
WBGene00013996	---	0.239133	-4.18177	0.00013336
WBGene00000716	col-143	0.239993	-4.16679	6.09472e-06
WBGene00008692	scav-4	0.240733	-4.15399	0.00051362
WBGene00000673	col-98	0.240831	-4.15229	0.000222317
WBGene00010204	---	0.241899	-4.13396	9.5737e-07
WBGene00003786	npa-1	0.241961	-4.1329	9.33908e-06
WBGene00010953	clec-190	0.24304	-4.11455	3.67548e-07
WBGene00009959	---	0.243898	-4.10008	7.10734e-05
WBGene00008560	pho-13	0.244331	-4.09281	2.57958e-05
WBGene00013520	best-21	0.244673	-4.08708	7.98446e-05
WBGene00017012	acs-22	0.244835	-4.08439	5.26787e-06
WBGene00019730	asns-2	0.245582	-4.07196	6.57926e-06
WBGene00022047	---	0.248235	-4.02844	3.49774e-05
WBGene00007956	trpp-9	0.24916	-4.01349	1.97225e-07
WBGene00000591	coh-1	0.25069	-3.98899	2.44165e-07
WBGene00003828	nuc-1	0.251009	-3.98392	0.000134255
WBGene00015280	---	0.251397	-3.97777	3.09739e-06
WBGene00010135	---	0.25319	-3.9496	2.96951e-05
WBGene00015050	clec-51	0.254749	-3.92543	3.60439e-06
WBGene00020369	---	0.254819	-3.92435	1.31478e-06
WBGene00000216	asp-3	0.255107	-3.91993	1.49601e-07
WBGene00017322	clec-160	0.255435	-3.91489	0.000119071
WBGene00000169	aqp-1	0.256056	-3.9054	0.000120786
WBGene00000677	col-103	0.256744	-3.89494	0.000191554
WBGene00016957	atic-1	0.256971	-3.89148	2.87684e-07
WBGene00008499	cyp-37A1	0.25941	-3.8549	1.42839e-05
WBGene00020322	---	0.260369	-3.8407	6.14446e-07
WBGene00001578	ges-1	0.262641	-3.80748	1.80343e-06
WBGene00010070	nep-17	0.263395	-3.79657	0.000521598
WBGene00007964	cyp-25A2	0.265682	-3.7639	1.33465e-06
WBGene00013489	col-42	0.266693	-3.74963	0.000133563
WBGene00007846	---	0.267091	-3.74405	4.28769e-06
WBGene00014253	---	0.267156	-3.74312	2.60798e-06
WBGene00015391	sdha-1	0.268318	-3.72692	1.38657e-06
WBGene00012122	---	0.275317	-3.63217	3.83376e-06
WBGene00007455	ugt-22	0.275432	-3.63066	9.06584e-07
WBGene00001157	ech-8	0.276041	-3.62266	0.000562217
WBGene00011006	ugt-47	0.276426	-3.61761	6.60749e-05
WBGene00012018	---	0.277193	-3.6076	0.000174098
WBGene00007959	---	0.278258	-3.59379	0.000208198
WBGene00011222	---	0.279047	-3.58363	3.29526e-05
WBGene00016877	---	0.282074	-3.54518	0.000308617
WBGene00008296	cdr-2	0.282381	-3.54131	5.7901e-05
WBGene00016594	---	0.286106	-3.49521	2.84352e-06
WBGene00000668	col-93	0.287769	-3.475	1.22506e-05
WBGene00018193	---	0.288565	-3.46542	2.38022e-05
WBGene00012280	---	0.290067	-3.44748	4.07857e-05
WBGene00010877	lact-4	0.290071	-3.44743	0.00011276
WBGene00001243	elo-5	0.291144	-3.43472	7.77186e-07
WBGene00009902	drd-1	0.291826	-3.4267	0.000192977
WBGene00007059	vps-52	0.294579	-3.39467	1.45315e-06
WBGene00000696	col-122	0.29513	-3.38834	3.05721e-05
WBGene00000831	ctl-2	0.295639	-3.3825	6.94265e-05
WBGene00015577	ugt-64	0.298599	-3.34897	1.20614e-06
WBGene00000754	col-181	0.299912	-3.33431	7.15731e-05
WBGene00014137	clec-187	0.300923	-3.32311	3.57541e-05
WBGene00007650	ugt-23	0.301284	-3.31913	4.98466e-06
WBGene00012134	---	0.301776	-3.31372	2.88024e-05
WBGene00007079	---	0.30341	-3.29587	0.00015123
WBGene00043990	---	0.30341	-3.29587	0.00015123
WBGene00017046	utx-1	0.306348	-3.26426	1.26517e-05
WBGene00007668	---	0.30644	-3.26328	1.02257e-05
WBGene00000597	col-8	0.306697	-3.26054	6.29092e-05
WBGene00022515	ttr-48	0.307978	-3.24699	4.38826e-06
WBGene00022474	zig-9	0.310572	-3.21987	4.53262e-05
WBGene00000757	col-184	0.311086	-3.21455	7.99959e-05
WBGene00018603	---	0.314146	-3.18323	0.000485779
WBGene00044481	---	0.31669	-3.15767	8.00011e-05
WBGene00000675	col-101	0.318568	-3.13905	4.78493e-06
WBGene00009640	nspc-10	0.319475	-3.13013	0.000114496
WBGene00000680	col-106	0.319523	-3.12967	3.64332e-05
WBGene00044071	dhhc-14	0.321392	-3.11147	5.62188e-06
WBGene00010702	usp-33	0.321707	-3.10841	0.00016143
WBGene00001156	ech-7	0.322987	-3.0961	9.56313e-06
WBGene00020235	---	0.326136	-3.06621	6.28515e-05
WBGene00018146	---	0.326483	-3.06295	4.71871e-05
WBGene00015116	pacs-1	0.327598	-3.05252	1.93584e-05
WBGene00011181	---	0.327681	-3.05175	8.25113e-05
WBGene00198814	---	0.327943	-3.04931	0.000501191
WBGene00012231	---	0.328341	-3.04562	5.37344e-05
WBGene00012216	---	0.330511	-3.02562	0.000193745
WBGene00014001	pyk-2	0.33088	-3.02224	3.69159e-06
WBGene00011407	ppat-1	0.331199	-3.01933	0.00047605
WBGene00008654	---	0.331903	-3.01293	2.63451e-05
WBGene00000967	dhs-3	0.332462	-3.00786	2.55393e-05
WBGene00006915	vha-6	0.333768	-2.99609	3.3479e-05
WBGene00009394	clec-63	0.333876	-2.99512	0.000492745
WBGene00000656	col-80	0.335411	-2.98142	2.06e-05
WBGene00013917	cdk-11.2	0.335888	-2.97718	3.3577e-07
WBGene00016705	---	0.33599	-2.97628	5.36345e-05
WBGene00001692	grd-3	0.336671	-2.97026	0.000346498
WBGene00002269	lec-6	0.336951	-2.96779	8.56509e-06
WBGene00004020	pho-1	0.33761	-2.962	1.44048e-05
WBGene00015056	---	0.338189	-2.95693	0.000331218
WBGene00007507	---	0.338621	-2.95316	4.73122e-05
WBGene00013008	clec-146	0.339908	-2.94197	0.000125662
WBGene00016721	---	0.341277	-2.93017	4.05191e-05
WBGene00010605	---	0.343344	-2.91253	4.4546e-05
WBGene00021779	---	0.345055	-2.89809	7.55563e-06
WBGene00015469	---	0.346609	-2.8851	8.32335e-06
WBGene00012258	---	0.347474	-2.87791	2.06765e-06
WBGene00008739	---	0.347533	-2.87742	1.19296e-05
WBGene00006472	tag-123	0.347965	-2.87385	2.08307e-06
WBGene00010943	---	0.349144	-2.86415	0.000536963
WBGene00004987	spp-2	0.351523	-2.84476	0.000449107
WBGene00001694	grd-5	0.352688	-2.83536	0.000524612
WBGene00010984	nkat-3	0.353264	-2.83074	1.20136e-05
WBGene00008979	---	0.353587	-2.82816	7.09585e-06
WBGene00003185	mek-1	0.354083	-2.8242	5.08586e-05
WBGene00019599	---	0.356949	-2.80152	0.000324863
WBGene00044737	ttr-45	0.357025	-2.80093	0.000237018
WBGene00003695	nhr-105	0.357885	-2.7942	6.79215e-05
WBGene00009142	---	0.357978	-2.79347	9.46817e-06
WBGene00019895	aagr-2	0.359301	-2.78318	1.29187e-05
WBGene00020847	cgr-1	0.362805	-2.7563	7.8458e-05
WBGene00017698	---	0.363428	-2.75158	6.5602e-05
WBGene00012514	---	0.363529	-2.75081	7.49453e-05
WBGene00004353	rgs-10	0.364022	-2.74708	0.000342885
WBGene00011330	---	0.366286	-2.73011	0.00042414
WBGene00007885	ugt-21	0.368518	-2.71357	0.000214317
WBGene00017123	maoc-1	0.369474	-2.70655	1.39112e-05
WBGene00001993	hpd-1	0.369704	-2.70487	8.43467e-06
WBGene00015172	---	0.370719	-2.69746	0.000268572
WBGene00020662	---	0.371319	-2.6931	1.64584e-05
WBGene00011486	---	0.372872	-2.68189	0.000524473
WBGene00008936	papl-1	0.373351	-2.67844	0.000287853
WBGene00013575	acs-5	0.374043	-2.67349	2.13384e-05
WBGene00017964	---	0.374437	-2.67068	0.000175843
WBGene00015181	---	0.376996	-2.65255	7.6558e-07
WBGene00019329	ceeh-1	0.378638	-2.64105	9.63591e-05
WBGene00001775	gst-27	0.379978	-2.63173	0.000179308
WBGene00009347	---	0.380993	-2.62472	0.000197347
WBGene00012130	slc-17.4	0.381234	-2.62306	0.000520507
WBGene00011679	ucr-2.2	0.382822	-2.61218	0.000361059
WBGene00000118	alh-12	0.386005	-2.59064	0.000162018
WBGene00000002	aat-1	0.386509	-2.58726	0.000368088
WBGene00014669	---	0.387971	-2.57751	2.20048e-05
WBGene00000733	col-160	0.390269	-2.56234	8.08408e-05
WBGene00002258	lbp-6	0.390929	-2.55801	1.18437e-05
WBGene00000751	col-178	0.391747	-2.55267	0.000540715
WBGene00000535	cpi-1	0.393634	-2.54043	4.6826e-05
WBGene00001520	gas-1	0.393676	-2.54016	0.000143642
WBGene00012970	---	0.39503	-2.53145	0.000231945
WBGene00000981	dhs-18	0.395904	-2.52587	5.4374e-05
WBGene00044605	ttr-36	0.397587	-2.51517	3.97698e-05
WBGene00001247	elo-9	0.402384	-2.48519	0.000291025
WBGene00003996	pgp-2	0.403569	-2.47789	0.000241423
WBGene00014000	---	0.403762	-2.47671	4.35575e-05
WBGene00010657	---	0.40534	-2.46706	8.29637e-05
WBGene00007384	swt-3	0.405915	-2.46357	0.000158611
WBGene00008375	---	0.408438	-2.44835	0.000217569
WBGene00011147	---	0.411625	-2.4294	0.000283891
WBGene00007350	sucl-1	0.413004	-2.42128	0.000344632
WBGene00009973	---	0.413568	-2.41798	5.51519e-05
WBGene00007376	---	0.414317	-2.41361	0.000394228
WBGene00021879	clec-83	0.416443	-2.40129	0.000314038
WBGene00022497	---	0.41652	-2.40085	3.18279e-05
WBGene00008986	---	0.418102	-2.39176	0.000174194
WBGene00015514	---	0.418213	-2.39113	0.000223424
WBGene00009636	---	0.420425	-2.37854	0.000308824
WBGene00015783	---	0.420526	-2.37798	0.000441398
WBGene00017583	---	0.421013	-2.37523	0.000250726
WBGene00021048	---	0.421863	-2.37044	1.1798e-05
WBGene00016234	---	0.422339	-2.36776	0.000138484
WBGene00014244	---	0.424815	-2.35397	0.000302648
WBGene00008548	---	0.424831	-2.35388	0.000345731
WBGene00015802	kynu-1	0.425846	-2.34827	5.7503e-05
WBGene00017427	acp-5	0.426059	-2.34709	0.000514835
WBGene00044527	---	0.42614	-2.34665	0.000108724
WBGene00020158	---	0.427411	-2.33967	2.49542e-05
WBGene00000713	col-140	0.430087	-2.32511	0.000446552
WBGene00001638	gly-13	0.430315	-2.32388	0.000436676
WBGene00018112	---	0.43418	-2.30319	0.000334422
WBGene00003124	mai-1	0.435512	-2.29615	0.000513306
WBGene00008882	---	0.439722	-2.27416	1.54561e-05
WBGene00003411	mrp-5	0.443983	-2.25234	0.000521104
WBGene00018811	pmt-2	0.445534	-2.2445	7.02677e-05
WBGene00011439	---	0.445546	-2.24443	0.000331455
WBGene00003007	lin-18	0.446847	-2.2379	0.000193543
WBGene00001794	gta-1	0.447173	-2.23627	6.46796e-05
WBGene00012330	zip-3	0.44759	-2.23419	1.5688e-05
WBGene00008032	---	0.447786	-2.23321	9.99365e-05
WBGene00010339	acl-1	0.45043	-2.2201	0.00011803
WBGene00017565	ddo-2	0.453984	-2.20272	4.67362e-05
WBGene00011938	alh-13	0.455449	-2.19563	7.21096e-05
WBGene00011753	---	0.456696	-2.18964	0.000102764
WBGene00012782	---	0.456903	-2.18865	0.000252603
WBGene00002891	let-767	0.457363	-2.18645	2.1325e-05
WBGene00011102	---	0.457471	-2.18593	0.000235622
WBGene00016315	---	0.458064	-2.1831	0.000246426
WBGene00001774	gst-26	0.4582	-2.18245	3.98892e-05
WBGene00021336	---	0.459723	-2.17522	0.0003314
WBGene00000283	cah-5	0.461006	-2.16917	0.00010766
WBGene00006351	sur-5	0.464739	-2.15174	4.79062e-05
WBGene00015650	pkg-2	0.466799	-2.14225	1.0712e-05
WBGene00010993	vha-20	0.467082	-2.14095	0.000444891
WBGene00020007	---	0.467832	-2.13752	0.000130003
WBGene00016061	hpo-15	0.470376	-2.12596	0.000302385
WBGene00001604	gln-3	0.470442	-2.12566	6.50462e-05
WBGene00020315	---	0.471141	-2.12251	0.000378644
WBGene00003730	nhx-2	0.471382	-2.12142	0.000307394
WBGene00010456	---	0.473156	-2.11347	0.000545411
WBGene00020633	aakg-2	0.473243	-2.11308	5.08387e-05
WBGene00020022	---	0.474002	-2.1097	1.04619e-05
WBGene00012968	---	0.474094	-2.10929	0.000445014
WBGene00012439	---	0.476718	-2.09768	0.000546812
WBGene00019068	faah-3	0.482906	-2.0708	0.000261073
WBGene00001684	gpd-2	0.483644	-2.06764	7.18454e-05
WBGene00012530	---	0.484193	-2.06529	2.30888e-05
WBGene00000991	dhs-28	0.485675	-2.05899	0.000234359
WBGene00001564	icl-1	0.491146	-2.03605	6.85685e-06
WBGene00009075	---	0.495094	-2.01982	0.000195139
WBGene00013633	---	0.49516	-2.01955	5.46459e-05
WBGene00022191	---	0.496761	-2.01304	0.000467345
WBGene00014141	---	0.499744	-2.00102	2.78775e-05

## Sheet: Table S2B_upregulated
Gene ID	Gene name	Ratio (vit-2(ac3) vs. SJ4005)	Fold change (vit-2(ac3) vs. SJ4005)	P-value (vit-2(ac3) vs. SJ4005)
WBGene00077593	---	75.2911	75.2911	2.42776e-05
WBGene00270321	---	42.0633	42.0633	2.89449e-10
WBGene00045411	---	36.308	36.308	6.76935e-09
WBGene00014132	---	23.9383	23.9383	1.78576e-06
WBGene00004509	rrf-2	22.4544	22.4544	3.8961e-06
WBGene00022572	---	16.9752	16.9752	5.53226e-07
WBGene00010822	---	15.8151	15.8151	1.39524e-06
WBGene00010756	---	12.4074	12.4074	1.28902e-06
WBGene00015230	tag-344	11.708	11.708	0.000479845
WBGene00007440	---	11.2644	11.2644	7.57318e-06
WBGene00016920	---	10.6342	10.6342	1.25052e-07
WBGene00022419	---	7.94606	7.94606	1.04917e-06
WBGene00010470	cdr-4	7.25558	7.25558	8.04616e-08
WBGene00006539	tbb-6	7.21826	7.21826	1.44409e-06
WBGene00003977	pes-2.1	7.09528	7.09528	0.000392357
WBGene00010158	pes-2.2	7.09528	7.09528	0.000392357
WBGene00013847	cls-3	6.78481	6.78481	2.61005e-06
WBGene00018259	---	6.69659	6.69659	9.30279e-07
WBGene00077525	---	6.61729	6.61729	1.36223e-06
WBGene00004802	sir-2.3	6.41469	6.41469	8.08306e-06
WBGene00016424	---	6.36334	6.36334	0.000308415
WBGene00013838	fbxa-31	6.35378	6.35378	3.56984e-07
WBGene00009957	---	6.25797	6.25797	8.97301e-05
WBGene00011213	---	6.23739	6.23739	1.5035e-07
WBGene00007515	---	5.86898	5.86898	3.39917e-05
WBGene00022847	---	5.84397	5.84397	1.70583e-06
WBGene00000841	cul-6	5.84167	5.84167	7.71676e-07
WBGene00021458	---	5.65424	5.65424	0.000158608
WBGene00005648	srp-7	5.47021	5.47021	1.59077e-08
WBGene00012186	mlt-11	5.3356	5.3356	0.000327372
WBGene00020579	---	5.22815	5.22815	5.28702e-07
WBGene00000820	csp-2	5.0673	5.0673	2.10957e-05
WBGene00022816	fbn-1	5.0028	5.0028	0.000120257
WBGene00022346	---	4.89278	4.89278	4.81915e-06
WBGene00022349	---	4.84267	4.84267	6.58797e-06
WBGene00015479	wht-1	4.67669	4.67669	5.76846e-06
WBGene00015236	---	4.67369	4.67369	0.00018703
WBGene00194717	---	4.48007	4.48007	2.74941e-06
WBGene00000512	ckb-2	4.45934	4.45934	5.81355e-08
WBGene00000266	bre-1	4.44098	4.44098	1.20091e-05
WBGene00011888	cutl-15	4.29784	4.29784	2.07357e-05
WBGene00022324	fbxa-26	4.27834	4.27834	7.21101e-05
WBGene00013763	---	4.22799	4.22799	4.67655e-06
WBGene00009953	---	4.13553	4.13553	1.45317e-05
WBGene00017755	zip-8	4.13511	4.13511	0.000116589
WBGene00000497	chs-2	4.11468	4.11468	0.000219927
WBGene00007694	---	4.10973	4.10973	1.64652e-05
WBGene00045416	---	4.09975	4.09975	7.38856e-05
WBGene00020449	fbxa-54	4.06529	4.06529	0.000101491
WBGene00022736	---	4.05113	4.05113	1.6702e-05
WBGene00008132	gale-1	3.96439	3.96439	2.92777e-06
WBGene00016788	---	3.95908	3.95908	0.000402311
WBGene00000783	cpr-3	3.88865	3.88865	6.34631e-05
WBGene00010808	sepa-1	3.88607	3.88607	0.00013436
WBGene00004796	sid-2	3.87868	3.87868	3.52846e-06
WBGene00020562	---	3.8594	3.8594	1.84893e-07
WBGene00021487	comt-3	3.85671	3.85671	7.01678e-05
WBGene00001828	hch-1	3.84482	3.84482	5.36912e-05
WBGene00021556	---	3.76529	3.76529	9.6589e-06
WBGene00022848	---	3.75742	3.75742	6.34853e-07
WBGene00012583	clec-4	3.74732	3.74732	1.29155e-05
WBGene00001075	dpy-14	3.73961	3.73961	0.000291975
WBGene00018569	---	3.73836	3.73836	0.000222251
WBGene00015947	---	3.71108	3.71108	0.00017052
WBGene00004746	sdc-2	3.68644	3.68644	0.000123971
WBGene00006533	tba-7	3.57153	3.57153	1.06545e-06
WBGene00006366	sym-1	3.54955	3.54955	0.00056954
WBGene00008099	---	3.53373	3.53373	1.46452e-05
WBGene00007717	---	3.50897	3.50897	0.000290478
WBGene00021883	---	3.50835	3.50835	6.11594e-07
WBGene00004809	skr-3	3.50492	3.50492	6.97618e-06
WBGene00045461	---	3.46805	3.46805	3.36747e-05
WBGene00000191	arl-7	3.45933	3.45933	5.91308e-05
WBGene00018719	---	3.4562	3.4562	1.36887e-05
WBGene00016457	---	3.40929	3.40929	2.48178e-05
WBGene00011737	sqst-1	3.40534	3.40534	4.23813e-06
WBGene00012239	---	3.38729	3.38729	1.30493e-05
WBGene00012464	arrd-7	3.38456	3.38456	0.000329491
WBGene00013559	---	3.38235	3.38235	0.000415134
WBGene00023498	lin-15A	3.36635	3.36635	2.50702e-06
WBGene00022054	---	3.35568	3.35568	0.000433069
WBGene00007453	fbxa-98	3.33848	3.33848	3.69507e-05
WBGene00009182	---	3.30037	3.30037	3.26431e-05
WBGene00011435	---	3.21291	3.21291	0.000268974
WBGene00018374	tag-343	3.19679	3.19679	8.33894e-05
WBGene00008900	---	3.179	3.179	1.72487e-05
WBGene00022569	---	3.11143	3.11143	0.000149542
WBGene00011445	---	3.11066	3.11066	0.000297261
WBGene00016190	---	3.10916	3.10916	1.44023e-05
WBGene00018966	---	3.10868	3.10868	3.99438e-05
WBGene00001770	gst-22	3.10818	3.10818	4.19589e-05
WBGene00004371	rig-4	3.07647	3.07647	1.19548e-05
WBGene00000503	cht-1	3.01275	3.01275	4.54497e-06
WBGene00004172	pqn-92	2.97341	2.97341	6.87959e-05
WBGene00010972	---	2.94653	2.94653	1.80802e-05
WBGene00011399	---	2.94266	2.94266	1.36916e-05
WBGene00044637	rft-1	2.92152	2.92152	0.000290426
WBGene00009801	ipla-2	2.91722	2.91722	5.87624e-05
WBGene00013348	fbxa-106	2.91029	2.91029	4.33788e-05
WBGene00020456	fbxa-60	2.90847	2.90847	3.8423e-05
WBGene00000086	aex-3	2.90627	2.90627	2.26385e-05
WBGene00002008	hsp-4	2.83638	2.83638	6.1116e-07
WBGene00004859	sma-5	2.83501	2.83501	0.000100491
WBGene00009823	gadr-6	2.81339	2.81339	9.88282e-05
WBGene00018355	ceh-86	2.80593	2.80593	5.83411e-05
WBGene00023497	lin-15B	2.80074	2.80074	3.64513e-06
WBGene00019973	---	2.767	2.767	7.53188e-05
WBGene00004316	rbf-1	2.74229	2.74229	0.000225121
WBGene00020763	ztf-18	2.73964	2.73964	4.38785e-05
WBGene00020073	sdz-28	2.73169	2.73169	0.000535709
WBGene00018853	sec-22	2.72674	2.72674	2.83361e-06
WBGene00019615	---	2.71793	2.71793	0.000289532
WBGene00009156	clec-196	2.7014	2.7014	0.00023627
WBGene00219699	linc-22	2.67865	2.67865	0.000135616
WBGene00002248	lam-3	2.67736	2.67736	0.000265125
WBGene00021247	---	2.67281	2.67281	0.000361256
WBGene00016997	cebp-1	2.65054	2.65054	3.76923e-05
WBGene00016332	---	2.63664	2.63664	8.25078e-06
WBGene00004810	skr-4	2.632	2.632	2.72851e-05
WBGene00022236	---	2.62842	2.62842	2.83463e-05
WBGene00016520	---	2.62824	2.62824	4.13071e-05
WBGene00020205	arrd-1	2.61535	2.61535	0.000140199
WBGene00002187	kgb-1	2.60262	2.60262	7.37067e-06
WBGene00000190	arf-1.1	2.58141	2.58141	0.000394569
WBGene00018622	nhr-190	2.5728	2.5728	0.00030528
WBGene00021913	cec-8	2.56663	2.56663	3.18645e-05
WBGene00006393	taf-11.1	2.55276	2.55276	0.000218885
WBGene00010545	cbp-2	2.55127	2.55127	0.000179265
WBGene00009804	---	2.54606	2.54606	0.000242339
WBGene00010850	---	2.50471	2.50471	0.000338632
WBGene00006971	zak-1	2.49823	2.49823	2.2653e-05
WBGene00020740	---	2.47766	2.47766	0.000210206
WBGene00011090	---	2.47466	2.47466	0.000111362
WBGene00016453	vet-2	2.45899	2.45899	8.6149e-06
WBGene00016088	clec-266	2.4449	2.4449	3.2905e-05
WBGene00002271	lec-8	2.42316	2.42316	1.00308e-05
WBGene00001577	gem-4	2.42206	2.42206	0.000143881
WBGene00012766	---	2.40346	2.40346	0.000331591
WBGene00008971	---	2.39806	2.39806	0.000572565
WBGene00000514	ckb-4	2.3879	2.3879	6.26793e-05
WBGene00000120	aly-1	2.3794	2.3794	7.74428e-05
WBGene00007919	---	2.37532	2.37532	0.000192177
WBGene00013261	sinh-1	2.32665	2.32665	0.000276108
WBGene00021977	---	2.32517	2.32517	0.000144059
WBGene00003818	nsf-1	2.31916	2.31916	3.52528e-05
WBGene00000150	apm-1	2.31126	2.31126	0.000369293
WBGene00021725	bath-9	2.31	2.31	5.31357e-05
WBGene00016735	fhod-1	2.282	2.282	0.00016114
WBGene00003903	pab-2	2.27166	2.27166	8.62219e-06
WBGene00003605	nhr-6	2.25768	2.25768	0.000225868
WBGene00001250	elt-2	2.25678	2.25678	2.04921e-05
WBGene00015216	valv-1	2.25493	2.25493	0.000156324
WBGene00013438	ztf-29	2.24331	2.24331	0.000311763
WBGene00015752	---	2.23212	2.23212	1.56172e-05
WBGene00007139	mnp-1	2.22056	2.22056	0.000130175
WBGene00017302	---	2.21911	2.21911	5.70932e-05
WBGene00013425	ceh-91	2.21315	2.21315	2.67959e-05
WBGene00007923	---	2.20685	2.20685	2.8514e-05
WBGene00012121	---	2.18975	2.18975	1.35992e-05
WBGene00009224	---	2.18934	2.18934	7.52315e-05
WBGene00045366	---	2.18165	2.18165	0.00033481
WBGene00021939	---	2.17404	2.17404	0.000143949
WBGene00044065	tag-229	2.17298	2.17298	1.18469e-05
WBGene00015219	---	2.15773	2.15773	0.000313749
WBGene00008366	tpra-1	2.154	2.154	7.51687e-05
WBGene00016757	---	2.15337	2.15337	0.000542262
WBGene00018562	---	2.13651	2.13651	0.000307759
WBGene00022158	---	2.13223	2.13223	0.00030329
WBGene00000301	cav-1	2.12212	2.12212	0.000130417
WBGene00000437	ceh-13	2.10686	2.10686	0.000450933
WBGene00019344	dhhc-10	2.0999	2.0999	6.93811e-05
WBGene00009595	---	2.09658	2.09658	4.73263e-05
WBGene00003111	mab-20	2.09479	2.09479	0.000150345
WBGene00007317	---	2.09299	2.09299	0.00041558
WBGene00009482	---	2.08296	2.08296	0.000141949
WBGene00018226	---	2.06485	2.06485	0.000423333
WBGene00016663	---	2.05849	2.05849	0.000545856
WBGene00008283	---	2.04955	2.04955	0.000126009
WBGene00004951	spc-1	2.04874	2.04874	0.000184273
WBGene00004370	rig-3	2.02874	2.02874	0.00012723
WBGene00013258	polg-1	2.02643	2.02643	0.000126262
WBGene00001817	haf-7	2.0227	2.0227	0.000476009
WBGene00013359	---	2.01745	2.01745	2.45036e-05
WBGene00002021	hsp-17	2.01687	2.01687	0.000301817
WBGene00015167	---	2.01225	2.01225	0.00021468
WBGene00013353	---	2.00242	2.00242	0.000168039

## Sheet: Table S2C_downregulated GO
GO Term	Count	%	PValue	Genes	List Total	Pop Hits	Pop Total	Fold Enrichment	Bonferroni	Benjamini	FDR
oxidation-reduction process	34	9.60452	2.36871e-09	WBGENE00000967, WBGENE00000966, WBGENE00000118, WBGENE00020369, WBGENE00001684, WBGENE00018146, WBGENE00001993, WBGENE00001520, WBGENE00001399, WBGENE00017565, WBGENE00009902, WBGENE00015783, WBGENE00008567, WBGENE00003778, WBGENE00008566, WBGENE00019599, WBGENE00001157, WBGENE00008499, WBGENE00009973, WBGENE00020022, WBGENE00015391, WBGENE00012407, WBGENE00019846, WBGENE00014000, WBGENE00012970,…	229	518	11516	3.30077	6.63237e-07	6.63237e-07	3.13199e-06
fatty acid metabolic process	11	3.10734	2.07225e-08	WBGENE00008567, WBGENE00012970, WBGENE00008566, WBGENE00001244, WBGENE00001243, WBGENE00006351, WBGENE00001247, WBGENE00001399, WBGENE00001157, WBGENE00002891, WBGENE00014000	229	47	11516	11.7696	5.80228e-06	2.90114e-06	2.74e-05
metabolic process	48	13.5593	1.0002e-07	WBGENE00013575, WBGENE00013654, WBGENE00000118, WBGENE00010339, WBGENE00003996, WBGENE00019068, WBGENE00013947, WBGENE00006351, WBGENE00007507, WBGENE00019225, WBGENE00001564, WBGENE00007508, WBGENE00019895, WBGENE00008567, WBGENE00007885, WBGENE00008566, WBGENE00007422, WBGENE00013905, WBGENE00015116, WBGENE00019599, WBGENE00008936, WBGENE00001774, WBGENE00017691, WBGENE00044071, WBGENE00017964,…	229	1063	11516	2.27078	2.80052e-05	9.33514e-06	0.00013225
defense response to Gram-negative bacterium	12	3.38983	7.50982e-07	WBGENE00003096, WBGENE00017123, WBGENE00004988, WBGENE00009430, WBGENE00009215, WBGENE00004986, WBGENE00000169, WBGENE00022642, WBGENE00001692, WBGENE00009973, WBGENE00004990, WBGENE00003090	229	84	11516	7.18403	0.000210253	5.25674e-05	0.000992971
lipid metabolic process	18	5.08475	9.56638e-07	WBGENE00013035, WBGENE00009192, WBGENE00010628, WBGENE00006930, WBGENE00010339, WBGENE00001244, WBGENE00019329, WBGENE00001243, WBGENE00006351, WBGENE00001247, WBGENE00001399, WBGENE00020662, WBGENE00012970, WBGENE00000212, WBGENE00022642, WBGENE00021160, WBGENE00020393, WBGENE00002891	229	211	11516	4.28999	0.000267823	5.35703e-05	0.00126489
proteolysis involved in cellular protein catabolic process	10	2.82486	1.82892e-06	WBGENE00010204, WBGENE00012530, WBGENE00011102, WBGENE00009347, WBGENE00000786, WBGENE00012747, WBGENE00000788, WBGENE00021070, WBGENE00008741, WBGENE00000784	229	58	11516	8.67038	0.000511968	8.53461e-05	0.00241824
innate immune response	20	5.64972	7.57599e-06	WBGENE00018910, WBGENE00003096, WBGENE00004988, WBGENE00009430, WBGENE00004986, WBGENE00000169, WBGENE00018984, WBGENE00009973, WBGENE00013947, WBGENE00019682, WBGENE00003090, WBGENE00021879, WBGENE00017123, WBGENE00014137, WBGENE00014138, WBGENE00017591, WBGENE00017964, WBGENE00014252, WBGENE00021224, WBGENE00021872	229	299	11516	3.36376	0.00211904	0.000302995	0.0100168
proteolysis	22	6.21469	1.36734e-05	WBGENE00018984, WBGENE00009347, WBGENE00000786, WBGENE00011102, WBGENE00012747, WBGENE00003956, WBGENE00000788, WBGENE00019682, WBGENE00021070, WBGENE00008741, WBGENE00000784, WBGENE00010204, WBGENE00011803, WBGENE00000214, WBGENE00000215, WBGENE00000216, WBGENE00012530, WBGENE00000217, WBGENE00000218, WBGENE00017881, WBGENE00000219, WBGENE00010070	229	369	11516	2.99821	0.00382127	0.000478459	0.018078
defense response	12	3.38983	2.71704e-05	WBGENE00000751, WBGENE00003096, WBGENE00003185, WBGENE00009215, WBGENE00004986, WBGENE00006926, WBGENE00006930, WBGENE00000216, WBGENE00006929, WBGENE00006928, WBGENE00006927, WBGENE00000668	229	121	11516	4.98726	0.00757894	0.000844955	0.0359197
fatty acid biosynthetic process	7	1.9774	4.76785e-05	WBGENE00012970, WBGENE00001244, WBGENE00001243, WBGENE00001247, WBGENE00001399, WBGENE00009902, WBGENE00002891	229	34	11516	10.3535	0.0132616	0.00133414	0.0630238
defense response to Gram-positive bacterium	7	1.9774	6.6806e-05	WBGENE00003096, WBGENE00004988, WBGENE00004987, WBGENE00004986, WBGENE00004990, WBGENE00015052, WBGENE00003090	229	36	11516	9.77826	0.0185324	0.00169913	0.0882972
de novo' IMP biosynthetic process	4	1.12994	7.43803e-05	WBGENE00008654, WBGENE00011407, WBGENE00018174, WBGENE00015116	229	5	11516	40.2306	0.0206119	0.0017341	0.0983036

## Sheet: Table S2D_upregulated GO
GO Term	Count	%	PValue	Genes	List Total	Pop Hits	Pop Total	Fold Enrichment	Bonferroni	Benjamini	FDR
endoplasmic reticulum unfolded protein response	10	5.52486	3.77577e-08	WBGENE00005648, WBGENE00002008, WBGENE00015752, WBGENE00000512, WBGENE00000190, WBGENE00023497, WBGENE00010470, WBGENE00000266, WBGENE00002271, WBGENE00018259	116	73	11627	13.7305	8.68424e-06	8.68424e-06	4.8407e-05
innate immune response	15	8.28729	2.80277e-06	WBGENE00020456, WBGENE00016788, WBGENE00004809, WBGENE00007717, WBGENE00000783, WBGENE00016424, WBGENE00020579, WBGENE00015216, WBGENE00007440, WBGENE00022848, WBGENE00001250, WBGENE00008900, WBGENE00010470, WBGENE00000150, WBGENE00018966	116	317	11627	4.74288	0.000644431	0.000322267	0.00359321

## Sheet: Immune-related genes
Downregulated immune-related genes	Fold change		Upregulated immune-related genes	Fold change
thn-2 (THaumatiN family)	-52.4		C08E8.4 (hypothetical protein)	11.2644
clec-209 (C-type LECtin)	-32.3		cdr-4 (CaDmium Responsive)	7.25558
ilys-5 (Invertebrate LYSozyme)	-26.3		C34H4.1 (hypothetical protein)	6.36334
spp-1 (SaPosin-like Protein family)	-13.4		T19D12.4 (hypothetical protein)	5.22815
lys-8 (LYSozyme)	-10.7		C49G7.10 (hypothetical protein)	3.95908
lipl-5 (LIPase Like)	-9.2		cpr-3 (Cathepsin B-like cysteine proteinase 3)	3.88865
spp-4 (SaPosin-like Protein family)	-8.1		ZK1055.7 (hypothetical protein)	3.75742
clec-186 (C-type LECtin)	-7.4		C25D7.5 (hypothetical protein)	3.50897
clec-85 (C-type LECtin)	-7.3		skr-3 (SKp1 Related (ubiquitin ligase complex component))	3.50492
ZK1320.2 (hypothetical protein)	-7.3		F16H6.10 (hypothetical protein)	3.179
lys-7 (LYSozyme)	-6.5		F56D2.5 (hypothetical protein)	3.10868
ZK228.4 (hypothetical protein)	-5.9		fbxa-60 (F-box A protein)	2.90847
F56F10.1 (Putative serine protease)	-5.2		apm-1 (AdaPtin, Mu/medium chain (clathrin associated complex))	2.31126
spp-5 (SaPosin-like Protein family)	-5.1		elt-2 (Transcription factor)	2.25678
F19C7.1 (hypothetical protein)	-4.9		valv-1 (hypothetical protein)	2.25493
clec-52 (C-type LECtin)	-4.8
K12H4.7 (Putative serine protease)	-4.5
spp-3 (SaPosin-like Protein family)	-4.5
lys-1 (LYSozyme)	-4.5
F35E12.6 (hypothetical protein)	-4.4
aqp-1 (AQuaPorin or aquaglyceroporin related)	-3.9
clec-187 (C-type LECtin)	-3.3
grd-3 (GRounDhog (hedgehog-like family))	-3
spp-2 (SaPosin-like Protein family)	-2.8
maoc-1 (MAO-C-like dehydratase domain)	-2.7
F31F7.1 (hypothetical protein)	-2.7
F53C11.3 (Uncharacterized oxidoreductase)	-2.4
clec-83 (C-type LECtin)	-2.4
